# Supplementary material for: eCALIBRATOR: A Comparative Tool to Identify Key Genes and Pathways for Eucalyptus Defense Against Biotic Stressors
Source: Front Microbiol. 2020 Feb 17;11:216. doi: 10.3389/fmicb.2020.00216 (PMC7039109; doi:10.3389/fmicb.2020.00216)
Supplement: TABLE S1 — Summary of the mapping of RNA-seq libraries per Eucalyptus–pathogen interaction sample. [file Table_1.XLSX]

## Sheet: Sheet1
Summary of the mapping of RNA-seq libraries per Eucalyptus – pathogen interaction sample
The number of aligned pairs relates to the number of forward and reverse reads that were successfully aligned.
The concordant mapping rate refers to the number of aligned pairs that aligned to the same genomic region and are considered a successful alignment.
The percentage mapped is the number of aligned pairs divided by the number of reads.
