# Supplementary material for: eCALIBRATOR: A Comparative Tool to Identify Key Genes and Pathways for Eucalyptus Defense Against Biotic Stressors
Source: Front Microbiol. 2020 Feb 17;11:216. doi: 10.3389/fmicb.2020.00216 (PMC7039109; doi:10.3389/fmicb.2020.00216)
Supplement: TABLE S2 — Functionally enriched terms of the gene ontology biological processes category in common between the resistant and susceptible defense responses. [file Table_2.XLSX]

## Sheet: Sheet1
Functionally enriched terms of the gene ontology biological processes category in common between the resistant and susceptible defence responses.
The cluster indicates the cluster identified from the heatmap. Term indicates the Gene Ontology (GO) biological processes (BP) term. The annotated column represents the number of genes annotated to the specific term. Significant represents the number of genes which where functionally enriched for the term. The p-value indicates the probability of the term being enriched in the queried gene list, …
