# Supplementary material for: eCALIBRATOR: A Comparative Tool to Identify Key Genes and Pathways for Eucalyptus Defense Against Biotic Stressors
Source: Front Microbiol. 2020 Feb 17;11:216. doi: 10.3389/fmicb.2020.00216 (PMC7039109; doi:10.3389/fmicb.2020.00216)
Supplement: TABLE S3 — Functionally enriched terms of the gene ontology biological processes category in the unique set of differentially expressed genes between the resistant and susceptible interactions. [file Table_3.XLSX]

## Sheet: Sheet1
Functionally enriched terms of the gene ontology biological processes category in the unique set of differentially expressed genes between the resistant and susceptible interactions.
